# Supplementary material for: CD33 and SHP-1/PTPN6 Interaction in Alzheimer’s Disease
Source: Genes (Basel). 2024 Sep 13;15(9):1204. doi: 10.3390/genes15091204 (PMC11431297; doi:10.3390/genes15091204)
Supplement: Supplementary file 1 [file genes-15-01204-s001.zip]

Archive with 1 entries (1 files):
- genes-3108681-supplementary.pdf
